# Supplementary material for: Fluid Balance in Surfers: A Scoping Review
Source: Sports (Basel). 2026 Feb 2;14(2):49. doi: 10.3390/sports14020049 (PMC12944697; doi:10.3390/sports14020049)
Supplement: Supplementary file 1 [file sports-14-00049-s001.zip]

Archive with 1 entries (1 files):
- sports-4081836-supplementary.pdf
